# Supplementary material for: Integrated in vitro and in vivo evaluation of ivermectin hydrogel formulation for management of scabies with pharmacological assessment
Source: Sci Rep. 2026 Jun 4;16:17327. doi: 10.1038/s41598-026-53626-w (PMC13237114; doi:10.1038/s41598-026-53626-w)
Supplement: Supplementary file 1 — Supplementary Material 1 [file 41598_2026_53626_MOESM1_ESM.zip]

Archive with 9 entries (8 files):
- figures upload/
- figures upload/fig 1.tif
- figures upload/fig 2.tif
- figures upload/FIG 4.tif
- figures upload/fig 5.TIF
- figures upload/FIG 6.tif
- figures upload/fig 7.tif
- figures upload/fig 8.tif
- figures upload/Fig 3.tif
